# Supplementary material for: Characterization and Assembly Dynamics of the Microbiome Associated with Swine Anaerobic Lagoon Manure Treated with Biochar
Source: Microorganisms. 2025 Mar 27;13(4):758. doi: 10.3390/microorganisms13040758 (PMC12029491; doi:10.3390/microorganisms13040758)
Supplement: Supplementary file 1 [file microorganisms-13-00758-s001.zip]

Archive with 1 entries (1 files):
- microorganisms-3516148-supplementary.pdf
